# Supplementary material for: Mental Health and Cognitive Outcomes in Patients Six Months After Testing Positive Compared with Matched Patients Testing Negative for COVID-19 in a Non-Hospitalized Sample: A Matched Retrospective Cohort Study
Source: Int J Environ Res Public Health. 2025 Aug 9;22(8):1249. doi: 10.3390/ijerph22081249 (PMC12386409; doi:10.3390/ijerph22081249)
Supplement: Supplementary file 1 [file ijerph-22-01249-s001.zip]

Archive with 5 entries (5 files):
- Figure S1 - Participant Flow Diagram.pdf
- Table S1 - Outcome Measures.pdf
- Table S2- Predictors, potential confounders and effect modifiers.pdf
- Table S3 - Comparison of mean differences in continuous outcomes and regression-adjusted differences.pdf
- Table S4 - Comparison of mean differences in continuous outcomes and regression-adjusted differences- only in participants without psychiatric diagnoses .pdf
